# Supplementary material for: Genome-wide survey of the dehydrin genes in bread wheat (Triticum aestivum L.) and its relatives: identification, evolution and expression profiling under various abiotic stresses
Source: BMC Genomics. 2022 Jan 23;23:73. doi: 10.1186/s12864-022-08317-x (PMC8784006; doi:10.1186/s12864-022-08317-x)
Supplement: Supplementary file 2 — Additional file 2. [file 12864_2022_8317_MOESM2_ESM.xlsx]

## Sheet: Table S1
Table S1. Homologous relationships of the DHN genes in bread wheat and its relatives.
T. aestivum-A	T. dicoccoides-A	T. urartu	T. aestivum-B	T. dicoccoides-B	T. aestivum-D	Ae. tauschii
TaDHN1-A	TdDHN1-A	TuDHN1	TaDHN1-B	TdDHN1-B	TaDHN1-D	AetDHN1
TaDHN2-A	TdDHN2-A	TuDHN2 #	TaDHN2-B	TdDHN2-B	TaDHN2-D	AetDHN2
TaDHN3-A	TdDHN3-A	TuDHN3	TaDHN3-B	TdDHN3-B	TaDHN3-D	AetDHN3
TaDHN4-A1 *	TdDHN4-A1 *	TuDHN4-1 *	TaDHN4-B1 *	TdDHN4-B1 *	TaDHN4-D1 *	AetDHN4-1 *
TaDHN4-A2 *	TdDHN4-A2 *	TuDHN4-2 *	TaDHN4-B2 *	TdDHN4-B2 *	TaDHN4-D2 *	AetDHN4-2 *
TaDHN5-A1 *	TdDHN5-A1 *	TuDHN5-1 *	TaDHN5-B1 *	TdDHN5-B	TaDHN5-D1 *	AetDHN5
TaDHN5-A2 *	TdDHN5-A2 *	TuDHN5-2 *	TaDHN5-B2 *	TdDHN5-B2 #	TaDHN5-D2 *	AetDHN5-2 #
TaDHN6-A	TdDHN6-A	TuDHN6	TaDHN6-B	TdDHN6-B	TaDHN6-D	AetDHN6
TaDHN7-A	TdDHN7-A	TuDHN7	TaDHN7-B	TdDHN7-B	TaDHN7-D	AetDHN7
TaDHN8-A	TdDHN8-A	TuDHN8	TaDHN8-B	TdDHN8-B	TaDHN8-D	AetDHN8
TaDHN9-A	TdDHN9-A	TuDHN9	TaDHN9-B #	TdDHN9-B	TaDHN9-D	AetDHN9
TaDHN10-A	TdDHN10-A	TuDHN10 #	TaDHN10-B	TdDHN10-B #	TaDHN10-D	AetDHN10
TaDHN11-A	TdDHN11-A	TuDHN11	TaDHN11-B	TdDHN11-B	TaDHN11-D	AetDHN11
TaDHN12-A1 *	TdDHN12-A1 *	TuDHN12-1 *	TaDHN12-B1 *	TdDHN12-B1 *	TaDHN12-D1 *	AetDHN12-1 *
TaDHN12-A2 *	TdDHN12-A2 *	TuDHN12-2 *	TaDHN12-B2 *	TdDHN12-B2 *	TaDHN12-D2 *	AetDHN12-3 *
TaDHN12-A3 *	TdDHN12-A3 *	TuDHN12-3 *	TaDHN12-B3 *	TdDHN12-B3 #	TaDHN12-D3 *	AetDHN12-2 *
TaDHN12-A4 *			TaDHN12-B4 *		TaDHN12-D5 *
			TaDHN12-B5 *		TaDHN12-D4 *
TaDHN13-A	TdDHN13-A	TuDHN13	TaDHN13-B	TdDHN13-B	TaDHN13-D	AetDHN13
"#": missing genes; "*": tandem duplication genes

## Sheet: TableS2
Table S2. Predicted gene specific SSR markers in genomic sequences of TaDHN genes.
Gene Name	Chr	Start postion	End postion	Repetitions	Motif	Forward primers	Reverse primers
TaDHN1-A	chr3A	476563972	476563980	4	CA	GTAATTTCCACCCAACTCCAGC	GGACACCACTGAGCAACATC
TaDHN2-A	chr3A	643460159	643460167	4	CA	GCCGTTCGACTTTTCGGATT	GCTTACGGTCATCAAGGGCA
TaDHN2-A	chr3A	643461019	643461027	4	AG	GCTGGCCGTAAGTCTGCTTG	ACTCCCTTGCATTTGGTTTGG
TaDHN2-D	chr3D	505319703	505319711	4	AG	GCTGCTCGTTCTTGTGACCT	CCTTGCATTTGGAGACCGAC
TaDHN3-B	chr4B	57136518	57136538	4	AAAAG	GGGGAACCAACACAACCCTC	CCACCACTGAACTGAGCCTA
TaDHN4-A1	chr5A	569677571	569677586	5	CGC	CTGCCAATCACAGCCCATCA	GAGTCCATCTATACAGCGGCA
TaDHN4-A1	chr5A	569678123	569678133	5	TG	CTGCCTGCCGCTGTATAGATG	GCTTGCGAGTAGGCTGATTT
TaDHN5-A1	chr5A	610078439	610078451	4	TTA	TCATCGGTCGAAATCGGGTG	TCGGGAACATGAACTGGTGG
TaDHN5-A1	chr5A	610078834	610078842	4	TG	TACAGAAAGGTGTCCCTGACG	GCGACGACTCACGAGCTTT
TaDHN4-B1	chr5B	550320781	550320796	5	CGC	TTATTGGCGGGATGACCACT	GCAAGAAGCACAGCAAGGTTA
TaDHN4-B1	chr5B	550321343	550321353	5	TG	GCTGTGCTTCTTGCTGTGTTA	AACCGCATTCGACCAATTGAAG
TaDHN4-B2	chr5B	550338532	550338540	4	GT	TGCTTGTGTGCGTGTGTAGT	ACGCGACCTACCAACTGAGA
TaDHN5-B1	chr5B	602483910	602483918	4	TG	ATAACAAACACGACGCACGC	GACACAACGACTCACGACCT
TaDHN4-D1	chr5D	450374382	450374392	5	TG	GCTCGGTGAGTTCAAGGACA	GACCAAAACCGCATTCGACC
TaDHN5-D1	chr5D	489012989	489012997	4	AT	CGGCTGGATGCTACAAATGG	ATAGCTACGCGTCAAAGCCT
TaDHN5-D1	chr5D	489013531	489013539	4	TG	CACGGATGCGATCAGAGACA	ACAACCAAACCAAGTCCGGT
TaDHN5-D2	chr5D	489167133	489167141	4	TG	CACGGATGCGATCAGAGACA	ACACAACGACTCACGAGCTT
TaDHN7-A	chr6A	468474490	468474502	4	CTT	CCCTTCTTCTCCTTCGCGTC	TCCAGCTCGGTAAGTGCAAA
TaDHN12-A1	chr6A	582512163	582512179	4	TGTA	CTGGCGAAAAGAAGGGCATC	CATTAACGATCCACAGCGCA
TaDHN12-A1	chr6A	582512184	582512192	4	AT	GAGGAGGAAGAAGGGCATCAA	CTCCGACAGTGCCGTTCAT
TaDHN12-A4	chr6A	582638793	582638805	4	CTG	GCCACCATCCTCAGACTACC	CCGGCAAGACGATCATTCCA
TaDHN7-B	chr6B	493353536	493353548	4	CTT	CAGCGTCCTCCGGTTTCTTG	CAGCTCGGTAAGTGCAAACA
TaDHN10-B	chr6B	658235699	658235707	4	TA	GGGACACACCAGGATAACCG	ATGAACGGCGAGTCCATCG
TaDHN10-B	chr6B	658238582	658238590	4	GT	CACGAAACTTGGCATCTCGC	GGTGGTATCGGTGGAAGGTG
TaDHN10-B	chr6B	658240317	658240325	4	GT	TGCACATGGGTTTGTACCGT	CAGTGCTACTCCGAGACACG
TaDHN12-B5	chr6B	658578201	658578211	5	TA	TGATGCCCTTCTTTTCGCCG	TTACACAACACAGCCACGAGT
TaDHN7-D	chr6D	329080942	329080952	5	AC	AGCCTCAAAAGCATCGGTTCA	GATCGTCTTTGAAGGTCCGGT
TaDHN7-D	chr6D	329081785	329081797	4	CTT	TTGTGGTAACCAGGCAGCTT	GCTCCAGCTCGGTAAGTGTT
TaDHN12-D2	chr6D	435750663	435750671	4	TG	CAGACCGCTGGCACCTAC	GTCGCTATGCACTCTGTTTTGT
TaDHN12-D4	chr6D	435832269	435832281	4	CTG	TCCTCAGACTACCACGACGA	ACCGGCAAACGGCCTATAAA
TaDHN12-D5	chr6D	435963006	435963018	6	TA	GTCCCAGTACCGGTCATTCC	GTCGACGAGTACGGTAACCC

## Sheet: Table S3
Table S3. Tpm values of TaDHN genes in different tissues and under various stress conditions.
Gene Name	Root	Leaf	Stem	Spike	Seed	Non-inoculation	Fusarium graminearum-24h	Fusarium graminearum-48h	Fusarium graminearum-72h	Non-inoculation	Puccinia striiformis_24h	Puccinia striiformis_48h	Puccinia striiformis_72h	Non-inoculation	Blumeria graminis_24h	Blumeria graminis_48h	Blumeria graminis_72h	23 ℃	4 ℃	Control	drought_1	drought_6	Control	heat_1	heat_6	0 mM	100 mM	200 mM	300 mM
TaDHN1-A	0.0209063	0	0	0.0148335	1.14923	0.0456204	0.682712	0.226429	0	0	0	0	0	0	0	0	0	0	0	0	0.0117535	0.0827756	0	0	0	0.0130826	0	0	0.0165133
TaDHN1-B	0	0	0	0	6.17036	0	0.121104	0.0513995	0.115229	0	0	0	0	0	0	0	0	0	0	0	0.151424	2.54434	0	0.0279666	0	0.0443977	0	0	0.118602
TaDHN1-D	0.0926677	0	0	0	3.1268	0	0	0.0318578	0	0.0616107	0.066562	0.248475	0.132875	0.0616107	0	0	0	0.0161426	0	0	0.133966	0.141763	0	0	0	0.100241	0.046266	0.0501512	0
TaDHN2-A	0.951371	0	0	0	0	0.0169445	0	0	0	0	0	0	0	0	0	0	0	0	0.0101657	0	0.0087951	0.176404	0	0	0	0	0	0	0.0144133
TaDHN2-B	1.63902	0	0	0	0	0	0.035934	0.022671	0.0533587	0.0483513	0	0	0	0.0483513	0.0217573	0	0.0223995	0.0110069	0.212737	0	0.0685918	0.590585	0	1.38272	0.190634	0	0	0.0508397	0.262611
TaDHN2-D	3.08564	0	0	0.0588878	0	0	0	0	0.0314284	0.042259	0	0	0	0.042259	0	0	0	0	0.461725	0.013249	0.0081226	0.733711	0.013249	0.0093752	0.0536173	0.0184546	0	0	0.654737
TaDHN3-A	0.0847858	0.0413039	0	0	3.0994	0	0	0	0	0	0	0	0.061697	0	0	0	0	0	0	0	0.0303656	1.77157	0	0.0141533	0.0162905	0	0.0063988	0	0.0165084
TaDHN3-B	0.0190732	0	0	0.0202842	1.30127	0	0	0	0.0113033	0.0152487	0	0.0149575	0	0.0152487	0.0139758	0.0136503	0	0	0	0	0.010745	0.0174598	0	0	0	0	0.0926717	0.0476054	0
TaDHN3-D	0.138675	0.00811181	0	0	2.83568	0	0	0.0145427	0.0327509	0	0	0	0	0	0	0	0	0.0236557	0	0	0.689733	8.32188	0	0	0	0.0129078	0.00702623	0.0229226	0.07785
TaDHN4-A1	0.92499	0	0	0	0	0.0311601	0.0320211	0.0454616	0.237591	0	0	0.044172	0	0	0	0	0	0	0.126817	0	0.0705211	13.945	0	0	0.0191341	0	0.0193005	0.308209	7.60621
TaDHN4-A2	0.118387	0	0	0	0	0.0629287	0	0.225618	0.609306	0	0	0	0	0	0	0	0	0	0	0	0.0158427	4.0076	0	0	0.0623623	0.0805797	0.0325626	0.040076	9.8768
TaDHN4-B1	0.986723	0	0	0	0	0.0473247	0.173869	0.262605	0.543106	0	0	0	0	0	0	0	0	0	0.0655859	0.0101361	0.109905	29.4241	0.0101361	0.0167173	0	0.0147824	0	0.363327	9.00494
TaDHN4-B2	0.421058	0	0	0.119232	0	0.181287	0	0.922276	2.14709	0	0	0	0	0	0	0	0	0	0.178336	0	0.944847	75.1055	0	0.0270461	0	0.109063	0.0678121	0.496705	7.935
TaDHN4-D1	1.64983	0	0	0	0.111279	4.57562	2.91077	0.449842	0.820016	0	0	0	0	0	0	0	0	0	0.109758	0	0.0347236	38.7872	0	0	0	0.0376608	0.0202359	0.984753	59.3479
TaDHN4-D2	4.42375	0	0	0.0570255	0.0261928	1.68658	0.293155	1.8777	0.883895	0	0	0	0	0	0	0	0	0	0.0397431	0	0.132821	96.7534	0	0	0	0.15783	0.0172874	0.749719	25.076
TaDHN5-A1	3.42634	0	0	0	0.737884	0.218019	0.130871	1.32982	25.4574	0.144335	0	0.0315065	0	0.144335	0.033678	0	0	0.00794893	2.14756	0.0235241	31.3014	185.989	0.0235241	3.15168	0.323344	0	0.017374	1.11334	4.85478
TaDHN5-A2	2.31608	0.022744	0	0.0195525	0.968286	0.410409	0.0789604	2.63334	5.68602	0.0368313	0	0.0724323	0	0.0368313	0	0	0	0.00806653	0.645869	0	7.98465	81.9347	0	0.454382	0	0	0	0.172055	0.628288
TaDHN5-B1	7.33199	0.131414	0.566343	0.0563215	0.15527	0.0535967	0.0792623	0.274525	0.956961	0	0	0.0310803	0.138686	0	0	0	0	0.0610175	1.18229	0.0115913	4.09997	141.076	0.0115913	1.18436	1.11179	0	0	0.168376	1.00734
TaDHN5-B2	6.3183	0.264789	0	0.0461242	0.864071	0.899572	1.45672	5.00005	19.8574	0.203351	0.1682	0.399354	0.290782	0.203351	0.489922	0.0344153	0.0385327	0.273082	2.29231	0	41.4457	663.648	0	0.777911	0.555068	1.69234	0.669937	2.34198	11.2116
TaDHN5-D1	6.67196	0.0242113	0	0.020908	0.731215	0.369741	0.253542	21.0792	25.7768	0.15381	0.930513	0	0.417037	0.15381	0.211701	0.240223	0.0754643	0.299439	2.32788	0.0741219	8.51296	88.6431	0.0741219	1.68171	1.12654	0.0521237	0.133705	1.69784	2.93011
TaDHN5-D2	0.229061	0	0	0	0.0942623	0	0.125339	0.160328	0.218671	0.115916	0.617824	0.123943	0.740257	0.115916	0.384401	0.499582	0.444025	0.189246	0.0579899	0.0128142	0.0915644	14.0951	0.0128142	0	0	0	0.055087	0.260204	0.18403
TaDHN6-A	0	0	0	0	0.0141814	0.844448	0.290542	0.221443	0.142595	0	0	0	0	0	0	0	0	0	0	0	0	0	0	0	0	0	0	0	0
TaDHN6-B	0	0	0	0	0	0.227042	0	0.129234	0	0	0	0	0	0	0	0	0	0	0	0	0	0	0	0	0	0	0	0	0
TaDHN6-D	0.0204241	0	0	0	0	0.147417	0	0	0	0	0	0	0	0	0	0	0	0.00653977	1.06871	0	0	0	0	0	0	0.0117513	0.0121071	0.0914591	0.0486253
TaDHN7-A	93.5201	22.2265	28.5153	54.9868	53.7853	129.811	65.6814	39.0127	40.5984	386.092	343.888	104.728	184.758	386.092	39.3883	56.5406	55.4884	0.0135588	0.564111	77.1264	316.41	809.705	77.1264	287.719	218.31	53.7188	43.5338	48.8831	59.9429
TaDHN7-B	186.785	62.9525	80.2634	72.6531	102.827	98.0971	57.8826	119.891	114.553	426.65	494.333	149.285	282.768	426.65	159.776	241.528	197.636	45.201	344.004	123.714	414.26	1116.83	123.714	223.328	191.869	171.652	82.1119	66.086	84.2885
TaDHN7-D	202.204	56.6871	101.961	62.6229	80.0818	84.6817	73.248	68.8988	132.175	471.59	671.837	197.555	375.167	471.59	147.526	177.565	121.978	86.9888	1184.04	134.579	414.707	1232.29	134.579	322.524	308.545	137.732	57.3763	59.8436	91.4144
TaDHN8-A	0.379431	0	0	0	0	0.197419	0.0901387	0.325764	0.576799	373.908	488.676	34.423	175.773	373.908	107.092	103.503	45.7626	0.0323513	11.2525	0.278333	8.87406	86.1478	0.278333	0.0362474	0.0306334	0	0	0.032818	0.17204
TaDHN8-B	1.52727	0.48551	0	0.0341666	0.497066	0.0712064	0.055381	0.0748069	0.0232008	177.669	136.084	5.55783	47.7704	177.669	30.5814	31.6278	13.8262	0.657065	191.04	2.55852	29.543	410.702	2.55852	2.76421	1.06666	0.042834	0.0635521	0.254153	0.408994
TaDHN8-D	3.84847	0.349128	0	0	0.0901849	0.132788	0.10003	0.26027	1.02651	298.756	441.279	18.9983	128.396	298.756	72.4635	91.5628	24.515	0.415054	312.323	0.577175	15.3618	158.515	0.577175	0.775065	0.116975	0.0294493	0.304824	1.12927	2.90463
TaDHN9-A	2.33804	6.11062	0.218273	0.176166	0.0681691	0.391275	0.634011	1.54404	1.33551	1.24316	1.52664	0.0381437	0.429574	1.24316	2.90186	0.375082	0.040471	0.0411302	44.7639	13.103	97.5576	1045.06	13.103	4.82333	12.7693	0.628418	0.0401345	0.926302	4.84383
TaDHN9-D	0.630946	0	0	0	0	0.318587	0	0	1.2542	119.677	89.6575	14.5256	14.4173	119.677	156.337	43.3765	9.25374	0.34089	564.483	0.437869	3.98236	323.535	0.437869	0.213327	0	0	0.24225	1.1087	1.29868
TaDHN10-A	1.90322	2.30096	0.0487556	0.0574646	2.54831	0.0291107	0.0521795	0.0531568	0.0474676	121.851	123.836	9.42447	50.5852	121.851	25.9016	35.4623	12.7561	0	0.0466682	2.86708	76.5445	217.579	2.86708	2.41944	3.06603	0.0205789	0.0267913	0.163652	0.491967
TaDHN10-B	0.498203	0.0755683	0	0.00679279	0	0	0	0	0.0229144	2.95951	3.44824	0.359658	0.497436	2.95951	0.55046	1.21992	0.368356	0.00358547	1.10804	0.00959471	2.65449	53.3507	0.00959471	0.0066355	0.0174157	0	0.0129944	0.0240968	0.244984
TaDHN10-D	7.16436	0.373713	0.0146182	0.0371963	0.0783291	0.0197711	0	0	0.136457	1.76723	0.495218	0.0258505	0.158099	1.76723	0.129606	0.00806697	0.0418165	0.0430178	32.2679	0.305449	40.3473	251.975	0.305449	0.359864	0.0434097	0.0437008	0.211465	0.280321	1.3247
TaDHN11-A	0.283128	0.115363	0	0	2.26869	0.113237	0.0154912	0.194014	0.166859	0	0	0	0	0	0	0	0	0.0116487	0	0.0068155	0.253028	149.819	0.0068155	0.0200838	0	0.0772888	0	0.105697	8.81671
TaDHN11-B	0	0	0	0.0119842	0	0.680631	0.393553	0.24615	0	0.04995	0	0	0.0761561	0.04995	0.0228194	0.0448963	0.0260916	0.0461236	0.05435	0.0081064	0.197466	3.67476	0.0081064	0.0590864	0	0.0110236	0	0	0.082613
TaDHN11-D	0.297664	0.107204	0	0	0.0879957	0.076573	0.0436673	0.0560355	0.149123	0	0.20699	0.300728	0.0280228	0	0.0769142	0	0	0.0699807	0.452187	0	0.167428	48.2051	0	0.0519415	0.011547	0	0	0	0.118655
TaDHN12-A1	0.108837	0.0224713	0	0.501784	0	6.72329	3.15232	3.69226	3.2046	1.14006	1.5302	1.31777	1.97304	1.14006	0.887358	1.33784	0.881557	0	0.304112	0.123495	3.82512	307.753	0.123495	0.217409	0	0	0	0.0570893	0.0213598
TaDHN12-A2	10.5689	0.744314	0	0.0600712	0.0412833	5.44679	3.56205	2.80573	4.56848	0.1847	0.114271	0.381846	0.227762	0.1847	0.172566	0.235495	0.190402	0	0	0.0114957	6.99383	152.58	0.0114957	0.112822	0.042745	0.0637417	0.0632943	1.36727	14.2581
TaDHN12-A3	0	0	0	0	0	0.301297	0.166383	0	0	0	0	0	0	0	0	0	0	0	0	0	0	0.170146	0	0	0	0	0	0	0
TaDHN12-A4	0.796389	0	0	0	0	0	0	0.0539535	0	0	0	0	0	0	0	0	0	0	0	0	0	0.172284	0	0	0	0	0	0	0
TaDHN12-B1	0.894188	0.0725925	0	0	0	0	0	0	0	0.331845	0.595242	0	0	0.331845	0.322417	0.0368037	0.306019	0	0.0235294	0	0	0.148043	0	0	0	0.0192906	0	0.0453433	0.452152
TaDHN12-B2	0.894188	0.0725925	0	0	0	0	0	0	0	0.331845	0.595242	0	0	0.331845	0.322417	0.0368037	0.306019	0	0.0235294	0	0	0.148043	0	0	0	0.0192906	0	0.0453433	0.452152
TaDHN12-B3	4.7392	0.508148	0	0	0	2.38722	1.08278	1.89362	2.43618	0.396691	1.00396	0.667173	0	0.396691	0.307038	0.575848	0.601242	0.140071	14.9963	0.14101	3.25569	367.325	0.14101	0.156537	0	0	0	0.0882383	1.47233
TaDHN12-B4	4.79617	3.22298	0	0.538018	0	7.83641	4.16968	6.01807	10.8204	1.70318	1.42247	0.456448	0.788264	1.70318	1.74438	1.29817	1.84372	0.981743	5.7183	0.718547	11.6617	784.92	0.718547	0.917626	0.0299596	1.4668	1.14219	6.55509	22.3085
TaDHN12-B5	2.42696	1.00655	0	0	0.10648	1.0155	2.09049	3.16843	11.836	0.289911	0	0.267114	0.107135	0.289911	0.165722	0	0.100804	0.122798	5.28194	0.193509	5.95054	707.23	0.193509	0.231657	0.0433444	0	0.0314541	0.208725	7.39892
TaDHN12-D1	10.6391	4.06352	0	0.247647	0.039369	12.397	5.664	7.43996	11.7331	7.14575	6.41576	3.10222	3.139	7.14575	1.81243	2.24324	2.46463	2.71826	41.4666	0.471097	14.1323	682.062	0.471097	0.625737	0.0801906	0.793797	0.118565	1.92224	36.036
TaDHN12-D2	1.71252	2.76009	0	0.794504	0.0716877	11.7392	5.57893	5.01904	10.1884	1.6985	1.15535	1.64915	2.2085	1.6985	1.40889	1.4763	2.18526	0.792629	10.8057	0.209085	11.4419	374.429	0.209085	0.400785	0.0423895	0.188299	0.0186122	0.101196	1.50176
TaDHN12-D3	0.122703	0.0751981	0	0.325825	0	2.97878	2.43256	1.60659	0.422065	0.112315	0	0.0395	0	0.112315	0.109278	0.202137	0.499792	0.0844146	0.371351	0.0125958	0.490453	2.97891	0.0125958	0.121253	0	0	0	0	0.39062
TaDHN12-D4	0.0929394	0	0	0	0	0	0	0.0398517	0.327775	0	0	0	0	0	0	0	0	0	0.0866323	0	0.105359	13.3908	0	0	0	0	0	0.0423027	0.0495147
TaDHN12-D5	1.37476	1.85668	0	0.0959322	1.20067	5.11341	5.06178	4.90041	7.38113	0.598865	1.40243	0.51997	1.01091	0.598865	0.233753	0.380506	0.212305	0.323699	3.5368	0.266512	6.25308	499.887	0.266512	0.501023	0.209216	0.233452	0.0587919	0.394576	11.316
TaDHN13-A	2.99823	4.70725	0	0.340971	0	0.187841	0.268412	0.233153	0.0458887	291.733	331.961	137.929	190.346	291.733	318.881	121.442	96.914	2.42547	312.392	20.8247	49.0915	396.708	20.8247	14.5973	6.73407	0.054693	0.185934	0.680326	0.95012
TaDHN13-B	0.13576	0	0	0	0	0	0	0	0	9.90759	8.11955	2.7579	8.15338	9.90759	6.07807	1.78997	0.823143	0.0240778	5.56029	3.92542	9.58642	6.61927	3.92542	2.59048	0.727131	0	0.134075	0.0734427	0.255739
TaDHN13-D	14.692	9.18635	0.10932	1.36698	0.416914	1.87484	1.87371	3.0733	0.791255	243.285	226.599	148.122	211.575	243.285	191.424	88.7934	69.9021	7.56402	414.925	46.1531	110.67	678.067	46.1531	36.2503	16.2594	0.242183	2.11147	7.34676	6.09251

## Sheet: Table S4
Table S4. STRING annotation of the selected DHN genes.
Gene	StringId	Annotation
DHN10	37682.EMT15121	Dehydrin DHN3/ Cold-shock protein
DHN12	37682.EMT24840	Dehydrin DHN3 /Salt-induced YSK2 dehydrin 3
DHN13	37682.EMT24841	Dehydrin DHN3 /Salt-induced YSK2 dehydrin 3
DHN14	37682.EMT32858	Cold-shock protein
DHN4-1	37682.EMT30993	Dehydrin DHN2 /Salt-induced YSK2 dehydrin 3
DHN4-2	37682.EMT30992	Dehydrin DHN1 /Salt-induced YSK2 dehydrin 3
DHN5	37682.EMT25371	Dehydrin Rab15
DHN7	37682.EMT10399	Dehydrin COR410
DHN8	37682.EMT15121	Dehydrin DHN3 / Cold-shock protein
DHN9	37682.EMT15121	Dehydrin DHN3 / Cold-shock protein

## Sheet: Table S5
Table S5. The annotation file used in this study.
Species	Version	Download link	DOI
Triticum aestivum	RefSeq v1.1	http://plants.ensembl.org/Triticum_aestivum/Info/Index	https://doi.org/10.1126/science.aar7191
Triticum dicoccoides	WEWSeq_v.1.0	http://plants.ensembl.org/Triticum_dicoccoides/Info/Index	https://doi.org/10.1126/science.aan0032
Triticum urartu	Tu	http://www.mbkbase.org/Tu/	https://doi.org/10.1038/s41586-018-0108-0
Aegilops tauschii	Aet_v4.0	http://aegilops.wheat.ucdavis.edu/ATGSP/annotation/	https://doi.org/10.1038/nature24486

## Sheet: Table S6
Table S6. The promoter sequences (1,500-bp upstream of the ATG translation start codon) of TaDHN genes.
>TaDHN1-A	TTTTTCAAATGCTACTCAATCTGATATTGAAGCTTTGCATTTTTATAGAGTATGAAATCCTATCCCCTAAATATGTTTATGTTTATAGAATATTTAGGACATCTATACGTGGTTTGTATTTCGGTTTTTAAGAAGAGTGGTTTCCACATGATACTTTCCTAGGGTGATATATTTTCCGTTGTGAACTCTTGTCTGTTTCCTCCTTATTTAATGGATGGATGAGGCAAAGTTGTTGCCTCCATTTCAAAATAAAATAAAATGCATCACATGTGTAAGGATCAATGTATGGCTGCGGAGAAGCTTGCCTTTCAAATAAATTATTTCACAATTTTTTTCACTGTTGGAAACTAGTTCAAAACTGTTTTTGTCGCTTAAAAAATATTTTTGCCTTCTACTTGC…
>TaDHN1-B	GTGTTACTCCGGGTGAAAACCTAGATTCCCTGGATCGGGCGGTGGTGGCTCTTCGGTGCCGTTTCTTTCTTGGAAGCACCGCTTTGGAGTCCCTGGTTCGTCGAGTTACAGTTTCATCTCCTCGCGATGACTCGTTCACGGTGGAGAGCTCTTTAGACCCTTAGCTATGCTCTTCTGCCTACTTGTTGTTTGCTTTGGGGTGTTTAGAGTAGCGTTGTTGTTCGTCAGCTCCCTTGTATCTGCCTTGGGTGTGTGTGGTGTCGGGTGGTTTGCATCATGTATGTCGATCGTTACTTTATATATAAAACGGGGCGAAAGCCTTTTTCGGAAAGTCAAGCTTTGTAAATTTTGACAAAGTTTATGAACAAAAATATCAACATATACAATAACAACTCAATA…
>TaDHN1-D	AAAACGGCACCCTCGGGTGTCGTCGTTGTCGTGGCCGGCAGGAGCCGACCTAGGGATTATCCCAATCCGGACCCCCTCCTCCCGCTCCGTCCCAACCCGGTAACAGTTGTTGCCTCCGTTTCAAAATAGAATAAAATACATCACATGTGTAAGGATCAATGTAGCTTGCCTTTCAAATAAACCATTTCATAATTTTTTCACTGTTGGAAACTAGTTCAAAACTGTTTTTGTTGCTTAAAAATTATTTTTGCCTTCTACTTGCATCACTGCATGTACCTCAAGCAAACACGTGTTCAGGACTGATTTATGTGCACACGCTGGAAGTTTGGAATTGAGCATATGTGTATTGTACTACTCCCTCGTTTCAAAACAAGTGTCTCAATTTTAGTACGAGGGAGT…
>TaDHN2-A	GAATACGAAGACTTCATGGGTATGTACGAATCAGAGTTTTCCATTTAAGATAAAAAAAGTGAGCCCATCTATACAACAATGTCCCCTTTCTTTTCCCTTTTGTAAAATGACCATGGCAAAGCTTTCCTCCTCTTTATCTTCGTTGTTGAGTCTGTGGATCCGCTTCCTCCTGCTTATCGCTTCGACGGCTCGTAGCTGGGAGAGGTTAGGGTTTTAGTCCTTACTGAGATAATGAGGTTAGAGTTTCTCGTCGTGAGTAAGCGACATCGAGATTTGGTGCAAGGTTCTTTACATTGATTCAAGGGTTCTTCATGTTGGTAGTATGGGAGAGGAGTAGGGGTGGGCATTCGGTAGAAACCAAAAGTTCGGTTTATACCATCCGGTTTATTTTTAATTTCA…
>TaDHN2-B	AATTTTTACTATATTTGAGGTGGTTTGTGAATTTTTTTAATCAACACGAGTTCATTAAAAAACACGAGTAATGAAAGTACCCTTCCGAGCTCGAGCTCAAATAAGTTCGGATGAATAATAAAATTGAAAAAAAATAAAGATCAAAACAATCTGATTTTTTTGTGGTAATTTTTGACAAATGTTAAGTGTTTGAAATTTTTCGTCATAAGATCACACTCGTGGAAGGCGTGCAAAAAAAAAAAATCAATGCTCCAAACTGCTTAAGTAGTATTTTTGGAGCATCGATTTTGTTTTTTTTGTCACNNNNNNNNNNNNNNNNNNNNNNNNNNNNNNNNNNNNNNNNNNNNNNNNNNNNNNNNNNNNNNNNNNNNNNNNNNNNNNNNNNNNNNNNNNNNNNNN…
>TaDHN2-D	GCTGGCTTTCACTAGGTTCGGTGAATATACTGTCTGTTCCGCTTATAACATGGCAAGGACGAACCGATTCTTGTCTGATCGGAGTGGAAATGGTGGGGGGCAACACTCCAGTTGGTCTTTGGAAGAAAAGTTATGGAAGAAGCTTTGGAATATTAAGGCTCCAAATATGATGAAAGTGATGCTTTGGCGTTCTGCTCACAATTGTCTACCCTCGAGAGAGCAACTTCTCCGCCGCCAGGTGCCAATGAGGACTGACTGTTATTTCTGTGGTAGATCGGAAGGTATTGAGCATGCTTTGCTTTTTTGTGGACATGCCCGTGCTATCTGGGAGGAGATTAAGAATGTTTTTGGAATCAAGCTATATCGTTCATCCTTTACATCTCCAAAGCAATGGCTTTT…
>TaDHN3-A	GCATGGGAGAAACTTGCTACACCCAAGTGCAAAGGTGGAATGGGATTCCGTGACTTTCGTTTGTTTAATCTGGCACTGTTGGGGAAGCACGGATGGCGATTTATGATGAATCCTAACTCCTTGTGCGCCAGGGTTATGAAAGGAAGATACTTTCCTGACTCGGATTTCCTTCATGCAACGGTTCCCAAGTCCTCCTCAGCTACCTGGAAGGCGATTATTGCAGGCCGGGAAGCTCTATAAACCGGGCTGATGAAGCGAGTCGGATCCGGTACTTCCATCTCCGTATGGGAAGATAAGTGGATTCCCTCCACGATATCAATGACTCCACTGCTGCGTCCAGCAAATACGGCGTTCCAGACCGTAAACGAGCTGATTGACACAACTAACTGGATATGGCGT…
>TaDHN3-B	TGCCGGAATCGGCGGCGGTGCCGCCCGGTGTCCTCTCTTCTTTCCCACAACCTTCGTCCATGCCTCCGGTGGAACAAGATCGAGCAGGGTAAGTTTAGGCAAACTTACCTTGGGATTGGCCCCTTCCAAGGCTGGATCGCCGACGACGTCGTCCTCCGATGAACAACCTGCCGCACTATCTCCGTCTTCTCCCCGGAACGAAGCCCAACTCTGGGCGGATCGTCCGGAGGGAGCATCTCCTCCACGACCATAGCCACCTCCTCCTCGTCGTAGCCGTCGTTGAATAGCTCGCACACCATGTCAGATGGCGTCGACGAGTACATTTGCGGCGAGCCGCCGCCCGCCTCCCCATCCTCTTCGTCTTCATCCTCGTTAGCCAGCGCCCAGAATCGGTCGTCG…
>TaDHN3-D	ATATATTATCTTGAGATTGATAAAGTCGCTCAGATGTCTTTGTAGTTGATAGGAACATCTCCTCCCACTGAACGCACATCGCCGGAAGGCCTGTAATAAATCAAGAAAAATACGACCGCCAATGCCTAGTCTATGTGTTGAACCCTGATGGGTTAGTTCCATCACAAGAAATCTAGCCATACATAGCTCAGTTCACATATATTTGTGTTGAAAGGTCAGTGATTTGAGAATTTTGAGATGTTGTACATGCTGGTTCGACATGTTACAACCTTGTTCTTGTTTTTCTGCAAACACATGGACTGTATGATTTAACTATTGGGTGCTCGTTGAAAAAATTGCGTTCATGTTTTTTTCCATTGATATAAGTGTCCATTTCATATGTGAGATGGTATTTTTTTT…
>TaDHN4-A1	ACATTTATCAAGATAAATATTAAGTTGAGTAAATGCATCGTTGTTTAATGGAAGGATGGATGTAAATGCATTGACCTTCCCCGATAATATATCTTGTATTCGGAATGTTGGCGGCACTAGCTTAGCCATTTAAAAACATTATCTATCTAAATTATCTTTAAAATACAAATAATCCATCAATAAATCAGAATGTGCCAACCAACAGTATATATAGAGACAACATTGATAACGAGTTATGAGCTTCGATCTACAAAGATTGCATGGAGATAGAGTTGATGGAGATGGTTTTATGGCACCAATTATGTCCACAAGTGTTCATAGTATATGATGAATTTAGCATCTCTATTTCCACATTTCTGTCAACCTTTTCCTTTCTCACTCTATTTTTGGAGACATATT…
>TaDHN4-A2	ACGGAACCATGAGGGCACTCTGATTTATGCTCAAGCTCTATGGTTTGAGTCTGAATTATCAGTAATGGTAGGAGCTTGAGCTACCGTGATCATACCATTACTGAGAATGAAAGAGCCACCGTGCTAAAGGATGACCGGCAAGTGATGGAAACACAAGTGGGAGAAGTTGAGGGCCTTCCGTGACGTCACGGGTACAAAAATGTTTTTCACATGGATGTGCATTTTTCTGTCAAGGAGAACAAGAAAGAGGAAAGGCACAAGCTCATGTTGGATGCGCAAAAGCAATGAATTGAGACTAGAAGAGGACGGACAAGAAGTTGCAAATTGTGAGAGAAAGAGAGAAGATCGAGTTGGGGAGGAAAGAGGCGTTGATAAGATGGGAGCTCGAAAAGGTCAAGA…
>TaDHN4-B1	TATGATTGTAATGGTTGTTGTTGTTGTTGTTGTTGTTGTTGTTGTTGTTGTTTATCGACTAGTCTGGCCTCGGTTTATATAATGCACCAGAGGCCTAGGATAACAAGAGTCCTAGCCGAATACGCCAGTGGGGGAGGAGTCCTTGTCTTGATCGCCAAGTCTTGTGGAATCTTCCTTGTATGCGGCAATTGTCCGGACTGGCCCATGAGTATACGGCCATGGGGGACGACGTGTTGAGTACCCCCTAGTCCAGGACACCGTCAACCGTCGTCGTCCTCACGCAGGCAAGCTTGGTGTCGACGGCGCGGGCGGCACGCACCAGAGCTGCCTTGCGGAGGTCGTCAGGGACCAATGCCACTTTGCCCGAGGCTTCCACGCCCACATTCTCCTCATACTGCT…
>TaDHN4-B2	GTAGAGAAGAATGAAAGAGCCACTGTGCCAAAAGATAACTGACAAATGATGAGAAACAAGTGGGGGAAGGCGTGCCCCTCCCGTGACACCGCGGCTACAAAAATGGTCTCCACGTGGATGGGCATTTTTCTGTTAGGAAGAACAAGAGGAAAGGTACAAGTTCATGTTGGATGCGCAATAGGAATGAATTGAGACCGGAAGAGGGCGGACAAGAAGTTGCAAATCAAGTTGAAGAAGAAAGAGATCTCGATACGATGGGATCTTGAGAAGGCCAAGACATTTCGATAGATTGAGCATGAGAAGGAGAGGTTACAAATCACACGAGACGGGAGGATGCCAAGATAATGTTGACAGACGAAAGCCTCTTGGATGAGCATGCAAAGAAGTGGCTTGTGGAGA…
>TaDHN4-D1	GGCCGACCGCGTGGCGAGGGGCCCTTTGTCAAAGACTAGAAGTGTGTGGCCTGTTTTTTTTTGCAAAAAAACTCGACATTTTTTATTTCTCACAATAAAAGACCCTGTCCACGCAGTAGATGGTATTTTATTTTGTTTGTTGTATGACAGGTGAGTCTCGACGTGAAATTAAAAGGGAAAAAATTTGGCGGGAATTAAAAGGGAAAATTTTAGACTCCTACACTCCAACACGTGACCATTTTTTTTGAGAATTCAACACGCGACCTACTGTTAGGGCGCTCGCGCTCATAGCCACTGCACCAATTACATTCGGATGTCTAACAACAATAACAGCCGTTAATATAGTACTCCCTCCATCCGGAAATACTTGTCATCAAAATGGACAAAAAAGGATGTATC…
>TaDHN4-D2	AAGCTCCTACCCATCAATTGGGTTAGACGAAGAAGAGAAAGATGTTGTAGGGGGAAGGAAAGAGCCACCGCGCCAAAGGGATAACCGACAAGTGATGAGAAACAAGTGGGAGAACGCGAGGTCCTCCCATGACGCCGATGCCACGAAAATGTTCTCCACATGAATGCACATTTTTTCTGTTAGGGAGAACAAGAAAAAGGAAGGCACAAGCTCATGTTGGATGCGTAAAAGGATTGAATTGAGACCGGAAGAGGGCGGACAAGAAGCTGCAAATTGAGAGGGAGAAGACCGAGTTGGAGAAGAAAGAGATGTCGATAAGATGGGAGCTCGAGAAGGTCAAGACATTTGGAGAGATTGATCATGAGAAGGAGAGGATACAAATTGCACGAGACACGGAGG…
>TaDHN5-A1	TTGATCACGGAGGTTCTATTTAATTCCCGGGGGGTGTCATCGCTGGGCTATGTCAAATCCTGAACGGGGGAGTCTGCCGGCAGAACATTTGTTTTGAACCGTAGATCTGTTTGTAGTATGGTGGATGTAACATGGACCGTTGGATGCAACTATGTGGGTTTGATCGAACGTTTGGGGTTATCCTGTGTGCACTTTCTGGGGTGCACATAGGGGAAGTCATGTTTGATTTTTTTAATAGTAGTATAGATGCATCACTAGTAAGGTACACTTGTATTGCATGTATTAGATTTGACAAGCAAATTAGGAATAAATACCACACTATAGTATATAAGTTTTGAGTGATATGTGTATGATGTAGATGTTCGTTTAATTCTTATAGTTTATCTCATTCAAAATCGA…
>TaDHN5-A2	GGCATCAGATTTGGAACAAAAATACATCGTCTTTTAATGCATAACAAATAGCTAAGTACACATTATCCATTGCATTGTAGTTGCTGCCCATATCAAACATAATTCAGGGAACAAAACTGATCTCTGTAGTTGCTTCTTGACATACACATATTTAGACAGAAAAATGAACTGCTATATATATCAGCTCATCAAGAGCGGACAAATTTAATTGCATAATATAACACCTAGAGGCATGCAACCTGGTTGTTGATCCACCCACATGAGTGACTCCAATCAGAGGAATGATGGCGACCTATAGGCGAGCTCGGTGCAGCGGCAGGACGAGCTGGCACTGGGATTAGGGCCAATCTTCACTGGATCCACGGGATGTGTATCCTCGCACGAGACACCTAGGCTAAG…
>TaDHN5-B1	AAGCCACAGAACAACACAGAAGAAGATGTCGTAGTCGCCGCACCAAACGCCAGCCAAAAGCGCTCCTTGAAAGACACACGAAATGCCAAGATCTGAAAGAAAGCCAACCAATCTGGGGACACAAATTCTCACAGGCCCTTCGCCGGCGCCGGATCGGACGTCGTTGAGGCAGGGAGAGGCTGAAAAGACTTTATTCCAACACGCCATCGTCGCCATCACCTCGTCGATATCGCCGGAGAAACAAAACCTAAGAAAAACATAACAAGATGGACGGGTCCCCACTCCTCTTGCCGCGATGAGGCCCCCAAACGGGGAAGAGGAGGGGGACCGAGGCAGTGGCAGGAGTTGTGGCAGTGGTGGTGGTGGCGTCTTAGGGTTAGGAGGCGGCTCGAGAGTTGC…
>TaDHN5-B2	GGCAGCTCTATCCTCTATGCGAAACTAACATTGGATTGTCTTTTACTAAAAATTTGCTACCAGATAAAACAGGGATCCCAAAGTATCACATTTATAGAATACAAAGGTCAGTTCACTACTATATCATGTTTTTCAAACAAATTATAGGGAACAATATATGAGGTTTTGCAACGGATTGTAAGGAACACCGACATTCTGCAAGTCATGGTTTAGTATACATTGTATATAGGAGACTGAAAAAACCAGTTTTGTCCAAAGATGAACTACTGTAGATAATAAAATCAGAAAGATGAACTCGTTAATGCTTTCACGAAGTTCAGTTGAACATTGTAAAGTACAAGTTCTGTTTAATATTGTTTACGAATAAAGGATCCAAACAGGGAGTGCATCCCTTGTAAT…
>TaDHN5-D1	CATCAGAAACCGAGAGGCGGCGGCGGCGGTAGTAGGTCAAGGGAGATTGGAGGGAGGGGGAGTGAAACTGGGGCGGCTCGCAAGATATTTTCCAGTCCATCTTTCTCCAACCGCAAATGGAGGTGAGGCACGCACGACGCGCGCACAATGCATCGGTTAGCCAGGGCTCGACGTGCACATGCATCAGACATTCAGTCAGCCCAGCCTCTCTCGAAACAACAAGAGAAGTAGCGAGGAGGCCGTGCGTTCCAAACCGGACGGACCCCGCTGACACGCGGGACCAGAGCTAAACATGGGCCACCAAACAGTGGAAGAAACGGGGAGCAACGGTAGTAGACGACTCCAAGAAAAAAAGCGTCCGTACGATGCAAAAGCGACGCGGTGTGGCCAGGATAGACA…
>TaDHN5-D2	TTTTATCCTTTTTCAGATCTTCATTATTCTTCGGGTTTTCTTTTTTTCAATTGCTTTTTATATAGGTTTAGTGTGCAACATTTTTTGGTAAACACACACTGAGCATTGTTGTATAAATACACAATGAAATATATTGTTTAATGTACGATGAACAATTTTGGTATATACATTGAGGATTTTCTAAATATAGGATGACCTTTTTTATAAAATATATAAATTCAAATTATTTATGTGTTTTTTGTTTCAGATTTCTTTTATCCTTTTTCAGATCTTCGGATTTTATTTTTTTTGCAAAAGGGCCCTGCCGCACGTTTAGTAATGTAATAATGTGAAGGTATTTTATCTAAAATGTACAACAATTTTGAGCCGGTGGCTGTAGACGCGTGCACCTATTTAATT…
>TaDHN6-A	GTGATGCCTGTTGCGGTCTCTTTTGTTTCTTCACATCGAGAAATGTCAGAGTACACACCTTATAGGGATGTTATCATTGTGGATGCAAGACGCCCCCTCGAGCTTACCCCTCTTGACTAGTGTCTCAAAAAGGAAAACCTCTTGACCACTAGGTGCCTGAACTTGTTTCCACTGCCAAGTATTTGCTCCTTGTGGAATACAGTGTGGTCCTAGCCATCGTCTAAGATCTCTATGCAGATACACTGAGCTCTGGAGTGAAAGCTTAAGTCTGATTCGAGTTGGTTATACCTAGCTACTGCATGTTTTTATGTTGTTACTTTGTTAAAGGCATTGCTCGGACTGATTCTTCAGGGTGAAAACCTAGATTCTAACCTTGAGTGGTTTGATTCGGTGACGGCA…
>TaDHN6-B	TATCTTGTTGAAGGCATTGCTCGGACTGATTCTTCAGGATGAAAATCTAGATTCTAACCTTGAGTGGTTTGATCCGGTGACGAAGCGTTTGAGCGGCGTTTTCTTTCCGAAGGCATTGCTATTGAAGAACCTCATCGTCTGTGTGGTATCATGAGATGGTTGGTGTGGATATGGTCATTGTTGTAGTTTGCCGATCACTGATGTGATTGAATCAATTTTTTTTTCTTTACTCGCTTATGCATAGTTTTGGTCCTATATGACTTTGCTTGCCGGCGCGTTTTTGTGTACGTGTGTCGATGTCGCGTTTTGGTTATGGTCATTGTTGTAGTTTCCCgATCACGGATCCGATTGAATCAGTTTTTTTCTTTACTCGCTTACGCATAGCTTTGGTCTTATATG…
>TaDHN6-D	TTAAGTCTCAGTCAACTGAGACGAAGACTTCGTCGATGCTACAGTCATGAAATCTTATATAGAGATTCATGCAAAAAAATCTGTTAATTTATTTTTTTCCTTTTTCATATGTTTTGTTATTTGACTGAGATTTAATTAAGTCTTGAGTTGGATCTAGCCACACCCAAGCTTATATGCATAGCTGCTTGTAAGTTGTACGTCTGCCACGGTCCTGAGTCATACGGCCGATCGAGCCTGTGTCCGTTCTGCTTACAATTGCAATCGATCACGCGGTGACACGCAAGGCTTCGTCTAGCGGGCAGAGCAACAACGAAACGAGTAAATTGCACAGAAATATCATAATTGAGGCATTGGAAGCAGATTGGTATCAAGTTTGGTAATTTTTACATGTCAGTACCA…
>TaDHN7-A	GAAATCAAAACATCTCGCGCATCTGGGTACACATCGTGACGTCCACCGTCGACATAGCCCCCTGGGTGCGTGCGGTCGCGCAGTTAACGACGCAGCGATTCCGGGTGGCCCACGTAGTCGGCAAATCGTACGTGTGGGTGGGTGGGTGCGCCGGGGAGCGAGCTAGATGCGCTGAAGGCACAGTCTCGCCCTGTGCAGCCATGTGGCGGGGGGCAGCAGCCATCGAGCGATCGCCTCGCGTGCCGCTGAACTGAATCGATCCATGAGTCATGTCTGCCGCGTCGTACGACCCATGTGCAGAGGACGGAGCCCTTGCCACTGCCCGCCCAGGCAGGATCCGATGCTGCTGACTAGTTTATCCGCCGATCCGTTCGCGTCCCGACGACGAGGGCCGATAGT…
>TaDHN7-B	CAAATCGTACGTGTGGGTGGCTGGGTGCGCCGGGGAGCGAGCCAGATGCGCTGAAGGCACAGTCTTGCCCTGTGCAGCCATGTGGCGGGGGGAAGCAGCTATCAAGCGATCGCCTCGCGTGCCGCTCAACTGAATCGATCCCTTGCCAGCGTCGTACGACCCGTGTGCAAAAGTCGGAGCCCTTGCCAGCGGCCGCCCAGGCAGGATCCGATGCTGCTGACTAGTTTATCTGCCGATCCGTTCGCGTCCCGACGACGAGGGCCGATAGTACATCCGGCGAGCTGGTCACACTCGCACTACGGGTTTGCCACCGTAAAGCCTCATGAGGGAGGCGTTTCGACCCATCATCGCCGTTGCATATCGCGATCCCGCGCGCCAAACTTTCCAGCGCTGTTTATC…
>TaDHN7-D	TCTCGCACATCTGGGTGCACATCGTGACGTCCACCGTCGACATAGCCCTGGGCGCGCGCGGTCGCGCAGTTAACGACGCAGCGATTCCGTTACGTCAAAAAAAACGACGCAGCGATTCCGGGTGGCCCACGTAGTCGGCAAATCGTACGTGTGGGTGgGTGGGTGGGTGCGCCGGGGAGCGAGCCAGATGCGTTGAAGGCACAGTCTCGCCCTGTGCAGCCATGTGGCGGGGGCAGCAGCTATCGAGCGATCGCCTCGCGTGCCGCTGAACTGAATCGATCCATGAGTCATGTCTGCCGCGTCGTACGACCGGTGTGCACAAGCCGGAGCCGTTGCCACTGCCCGCCCAGGCAGGATCCGATGCTGCTGACTAGTTTATCCGCCGAACCGTTCGAGCCC…
>TaDHN8-A	CATACCGCCTCTGATGACAACTGAAAGTCTGAAATTACCATAGGTCAAGTGCGAGTGTAGGATGAAAAAAGTGTCTATAAATTGCTTCAATATTTTTGTTGTGCTTTGTTTATATAGAAGCAAGTCATATGCTGCTCTGATATGAGATTATTGCATAAACAGATTAACTTTTTTTATCTTAAAATTATATCTACGTATGGAGGTGCTACTGTTGCTGGAGGCAGCACTTCCAGTTTTCAGTTGAGACCAGATAATTGTGATCGATTTCACCCCCTCTTTTGGGTCATCTGTTCTTACTTCTGCTTTGGCTCACCAGCATTCATCTAGTGTGAATCCCCAACCTGCATTTAAATACTGCACTGAATATCTATAGTCTAGCAAATCAAGTTTGTTTGATGC…
>TaDHN8-B	TCCTGTGCAGCACTCTCTAATGATTTTACGTGTGTTTTTACGGCGCCTTCCGGAAAACCTGCGCCATCATCTCAAATTACTTAGCCACTAAAGGGGAGGAAAAAAGAGAGGCTCAGGACCTCAGTGGCAACAATCGGCAGTGATGCGAGAATGCGGAATGCCGCCCTTGTACACCATGCTTTGATGCGAAATCTGGCTTGTTCTCACTTCTCAGTGATGCTGGTTTTTGATGCCGCTCAGTGAGATACTCTGTATGCTCTGACCTCTGAGAGTGCACAGTTCACACACTCCCTAAATGTGCATAAATTACACTGTTTTTCCTACGCGCGGCTGCAGTTTAACATCCAACGACGGCTCATGTGGTTAATGCTGTTGTGGATGGATGGGAACTGGGACATG…
>TaDHN8-D	AGCCTTGCCATACTTTGCAAATTCAAAAATGAAATCAAAATATACGCCACTTACGTTTTCACTATTCACGTCATGTTCATTATTATCAAAATCCTCCGGAGGTAAGATATCATATGACGAGCACGAATCGTTGTGATTGCTGTCATCATCTTCGTTTAAACTATCGCTATCAGTCTGAGTCACCTTATCAGTATCATTCTCATCCCCCGTGAATGCGGTTTCTTCGTCCATGTCAACACACCTAACTCGCAAAACTGCATAACATTGAAAAGTTATCGTCTGTTAAGTTTCGTACAGTGGATCATGCCCAAGTGCAACACTAGTTCTCTACAGCACGCGGCCGTCCATGGAGGCGGCGCTGCGGCAGGAGGTTTACATGAACCCTAAACCCTAAATGAA…
>TaDHN9-A	GATCAAATTTTGAAAGTGAAACGTTTGAAAATTATTTAAAAAAATTCAAATTACGATTGTCAAAATTTTGGAAGTTGAAAGACTTGGAGCAGTCGCGACGTCCATGATCGAGCTCGGCTGTTGGTCGTCCGCCTCTTGCACGCAACTCCAACGCACATCCGCTCTGGTGCTCACCTCCACGTCGATCGTCGGCTCCACGCTACCTTGCATGTGATTCGAACCGCCGCGTCATCGGTGGAAGCACCTCGCGACACCAATGGCCACTACGCCAGATCATGCGCCAGCTCCACCACATCCCGCATGGCACGGCATGGAAAAAAATCTTACCATCGCAAGAGTTTTGCCTGACTATGTCCTACAGGGACGACAAGAGAGGAATGAAGGAGCCGGTTGTACGGG…
>TaDHN9-D	GGAGTGGTGCGGAGAGGGTTAGAGGCAGATGACTGCGGCTATGGTTGGGGCAGCAGTTTATATATCAATGGTGGGCGGCAGAGGGACGGACAGATGGCGTCGGTGGAGACGGCTTGGCAACCGCGTACCATCAGTGCGGACGGCAGATGGACGGCCGTCATGTCGTTTGAACGCATAGCAGTTTCCTGCACTGGGAAGTGGCGCGGGCGGCGGTCTCTCGGCTGGCGCGCCACTTCAATGCCGTCGCAAGTGAGCGGTCGTGTCCGTTTTTGCCGGGCATGAATGCGGCCACTCACTAGCTGACCGTTTCAGGCGGGGCCGCACACGGACGAGGGAGGAGTGGTTTGTCAGAAGCCGGCTTAGTAGGGGTCCGGACTCCCGCAAAGTCCCATTTTTGTC…
>TaDHN10-A	ACGATTTACTGAAGACATTTCGAAATGTCTTGGCCACAGGGGTGCGTTATCGCGTGATGTTTGCGTCCGGGATGTCAAATAACAACAAGGTAAGACGGCATTAGGAGAAAATGAAGATTTCACCCGGCCGAGACGACCAAACGTATCTCCGCACCCCATCATTCTGATTCTGAATCGTTAGTGTTAGCAGCCCTGGCTCCATTACTCGAAAGAAGCCTGTGATCACGTTCAATTTTACAACGTTGTATGAAAACAAAAGAAGCGCTCCGCAGCAAGAAAGTGCTCTTTTTTATCCCGAGCTCACATGCTCCCCGATGAACAATACAATCCGAAAAATTAATAAATTAAATTCAAAAAATTCTGAATTTCTTTTTGTGATAAGCATTGATGGAAGTTTTA…
>TaDHN10-B	TCTATTGTATTCCAGCACAGTTCTCCTCGACACCTCCAGTATTGCTTCCACAAATAAAATTACATCTACATCGGCACCTCAAGTATTACTTGTCGAGTATAATTTTGCATCTATTATTCTCCATCATGTACATCAATAATATGAACAATCCAAATCGAGTTTAATAAATAATAACCATGTTGAATCAATGTTGGAAGTCACAAAAATACCCCACAAAGGATGCTGTTTTTCTAGTCTTTCTTCGCATGATAGTTTACAAAATTATATAAGTTTGAAATTTCAAAATAATTTTGAAAGTTGAAAGTGTTTTAAAAGAAAATAAAATGAAAGTCAAGATTTCTGAAATTTATTTTTGAAAGTACAAATTTGGAATGCAATTTTTTTGAAATTTCAAAGATC…
>TaDHN10-D	CCATCAGAGAAAGTATCCCGCACCCAGTGTCGGAGCTAGCGGGGAATNNNNNNNNNNNNNNNNNNNNNNNNNNNNNNNNNNNNNNNNNNNNNNNNNNNNNNNNNNNNNNNNNNNNNNNNNNNNNNNNNNNNNNNNNNNNNNNNNNNNNNNNNNNNNNNNNNNNNNNNNNNNNNNNNNNNNNNNNNNNNNNNNNNNNNNNNNNNNNNNNNNNNNNNNNNNNNNNNNNNNNNNNNNNNNNNNNNNNNNNNNNNNNNNNNNNNNNNNNNNNNNNNNNNNNNNNNNNNNNNNNNNNNNNNNNNNNNNNNNNNNNNNNNNNNNNNNNNNNNNNNGCCCCCTCAACATTGCACATAGCTTCGCCACTGCCCGCACCAACGATGGCCACCAGACCATATCCCACGC…
>TaDHN11-A	GGCACCGCCTTGAAGTGTTCGGCTTGTCATGCACATCTTTCTCTCTTCGCGGTGACTCGCTCACGGTTGAGCTCTTCGGAGACTCCAAGTGGTGCTCTCTCTGCCTACATGTAGTTGCTTGGAGTGGATGGGGTGATCCAGCTGTTCTTATACACCCTTGTATCTTTGCCTTGAATGTGTGTTGTGAGTGTGAGTTGTATGTGTCGTTTGTATAATGATCCTTTATAAAGTGGGACGCGAGTCTTTTTGGGTAAATCAAGTTCTCCTGATGCTGAAATTTCAATGACATAGCTTTATTCTACTGTCTTCTCGAATTGCCTACTTCATAATTTGTCCATGCAAAGCATATCATTGCGTTCATATGCGAATGTGTTTAATATATATTTTGTTACATATAAT…
>TaDHN11-B	TATAAAAAGGCCCAAAGGGACAGATCCAATTAATCTTGGTCATCAAAACATGTCAATCCAACGACCTAAACTGCTTCAATGTCGAGCGCTCAACATGTTTAGCGTGCAATTAATTTCATGTCAAATATAGTGCTAATCACATGATAACACGGAAATAATAGATCCTAAAAAAACACAAATAATATCCTACTTAATATGCGCATGCATTTAATATACTTCCGAATTAACGTGCATTGCATGTACATATTGACTAGTAATAGTAAAAAAATTGAACTCTCAAATTCACCTGTTCCTCAAAACTTAGGACAACCTCAATGGCCACTTTCCTAACTCCTTAGCGAAGAAGTCGAACTCAGGTGTTTCAGAAAATCACCTTCACCACAAGAGCTCGAAGACTTT…
>TaDHN11-D	CCACTATTTTAACCAAATCATCGGGGACTTCATCTGTGTGTACTCACGAACACATTAATCCCTTAACAATTTTGTCGTTAATCATCAAAAACCCACTAGATGCACTTACACTTTAAGCTTTTCTGCGGAGATCAAATCATTGAGATCAACTTTTTTACTCCTTTTGGGGTGATCTCTTCTCACTTCCTCTGTTTTGACTCGGTAGCATCCATCTAATGTGAATCTTCAACCCGCGTTCAAATACTCCAGCTATCTAGCCTAGCAAATCAAGTTCTCCTGATGCTGAAATTGCAATGACATAGCTCTATGCTATTTTCTCGAATTGCCTACTTCATAATTTGTCCATGAAAAGCATATCATTGTGTTCATATGCGAAAGTGTTTAATATATACTCCCTCT…
>TaDHN12-A1	AAACACATTCGGAAGCCCCAGCCGAGCCACATACCTGGTCTGGGGCATAATCCGGTCAGACGCACTCGTGTGTCGCCGCCGCCATCTTCCACAGGTCCGTCTTCAGATCAAATTGAGGCATCTACCATGTCTGGCCACTCCGCCATTGACGCCACCATGACGCCAAACAGCAACCTCCTCCTGCGCGAGTCCATCTCCGTGCATCGGACGTCGAGCCTCCACAGCGCCACGCCGCCGACATCCGCCGCCATCAATGAGTGAGATGGAGCACCGCTCCACCCTCCCCCCAGCCAACGCTTACTCCAAAACGGCACCCCCAGGAGAACCTGGACGCGTCGGAGGAAAAGCGGAGGCTTGGGCGAAGAAGGGCACGCCGTCAGCAGCTGTTACCCACCCCAA…
>TaDHN12-A2	GGTTAAATACTCGCTTTTCAAAGACGGTGTGGCACCATCGAATACGATCGCATTGCGACCATTCACGAACAACAAACGGTCCAGTAATTCCTAAATTAAGAGTGTGCATCCCCATAATTTCATCCACTATGCAACTCAACAAAAAGCTCGTCTCGCTGCACCTCCACCATGCAACGTGCGCCACTGTCCACCCTATGCCTCAGAAGCGGCAGTGCTCCAACGCCCCTTCAGATACCCTAGCGGTGCCATGATCTCCTTTATCCAAACCCGATGAACTCTTGCTAATTTGTCCATGTCACAAAAGCCTGCAGAACAAAGATGATTAACTTATACGAGCAAAGTCGCCCCCGAATGGGCCATCCAACGGACCGACCCAATAGACCGGCCTACCGATGTCTG…
>TaDHN12-A3	TTTACTATTGGACCTACACAGCATGAACTTAAAGCACACCTGGGCCTGGCTCGCTGATCGGTAGTTTCTAGCGAGCCTGGCTGAGGCGAGCACACATGGCGGGCCACTTGCAAGAGGGGAGATGGGAGGGATACGAGCTGGTATGCAGCCTGTGCGTGCTTATCTTCTCCTACCTCCAGTAACCTTCTCTCTAATGTTGTTTTTCCTAGCACCTTCCGATCTACACAACGGTGCTTTGATTCGAGGTAAGATCTACACGAAAAAGATGCACCTTGATGCTACGGTTCCATACAAGCGATCGGTTCGTAGTTTCGTCGGCCGTAACTTCTTAATCCCATGTTCCTGTTTGGAGCTATTCTGGACGAATTTTGTCAGATTCGTCGCGCACGATCGATCATT…
>TaDHN12-A4	GAGTTCGCTGGAGTTTGTGACTAGGCGACGCCATCATTTGCGAAATGCTACAACCGTGTGTCGGATGAGTTACAACCAATTCACAGAGATGCTACGACAGCATACGCCGGAGCTGCAACCGGTGAGGCGTCGTCCACTAACGCTACAAGCGTTCACGATGATGTTGCGACCCCCGACGGCGGTAACAATGTGTTTTTTGTTGCAACCTGCATTTGTGGAAGCTACAACCGCCGTGAGTGGAAACTACAAGCGGCCATAGCGAGCTGTGACTGGTAGTCGCCGTTACTACTACTGGCTATGATGGAGAAACAACTGAACTGAGGGGGGGTATGACTTACAAGCTAATTACCGAAAAAGGCTTTCGTCCCACTTTATAAATAAAGCAAACCGCCAAGAGCA…
>TaDHN12-B1	acaccgtgataattttgacctgagagaaaaaagttgttaagaacatttctgataacttacgcgtaaataaaatgctaatgtatgcaccgtagagttgattattcacatacaaatgtcgtgtttactttttgaaccgggtgaaaaagttgtggaaaacataccccgataacttctacctaaatagcatggtaacatacacacctcggcgtgataactcacgcaaaaacaccgtggtaactttgatcaagagaaaaagtagttgttgataccatacccccaataatttccacggaaatagcatgttaatatactcattgcggacatggtaacttgcgcacaaacatcacgacaacttttaccaagagagttttttgtttgaaaccatacccttggtaaatt…
>TaDHN12-B2	AACACCGTGATAATTTTGACCTGAGAGAAAAAAGTTGTTAAGAACATTTCTGATAACTTACGCGTAAATAAAATGCTAATGTATGCACCGTAGAGTTGATTATTCACATACAAATGTCGTGTTTACTTTTTGAACCGGGTGAAAAAGTTGTGGAAAACATACCCCGATAACTTCTACCTAAATAGCATGGTAACATACACACCTCGGCGTGATAACTCACGCAAAAACACCGTGGTAACTTTGATCAAGAGAAAAAGTAGTTGTTGATACCATACCCCCAATAATTTCCACGGAAATAGCATGTTAATATACTCATTGCGGACATGGTAACTTGCGCACAAACATCACGACAACTTTTAGCAAGAGAGTTTTTTGTTTGAAACCATACCCTTGGTAAAT…
>TaDHN12-B3	CACCGTGATAATTTTGACCTGAGAGAAAAAAGTTGTTAAGAACATTTCTGATAACTTACGCGTAAATAAAATGCTAATGTATGCACCGTAGAGTTGATTATTCACATACAAATGTCGTGTTTACTTTTTGAACCGGGTGAAAAAGTTGTGGAAAACATACCCCGATAACTTCTACCTAAATAGCATGGTAACATACACACCTCGGCGTGATAACTCACGCAAAAACACCGTGGTAACTTTGATCAAGAGAAAAAGTAGTTGTTGATACCATACCCCCAATAATTTCCACGGAAATAGCATGTTAATATACTCATTGCGGACATGGTAACTTGCGCACAAACATCACGACAACTTTTAccaagagagttttttgtttgaaaccatacccttggtaaattt…
>TaDHN12-B4	NNNNNNNNNNNNNNNNNNNNNNNNNNNNNNNNNNNNNNNNNNNNNNNNNNNNNNNNNNNNNNNNNNNNNNNNNNNNNNNNNNNNNNNNNNNNNNNNNNNNNNNNNNNNNNNNNNNNNNNNNNNNNNNNNNNNNNNNNNNNNNNNNNNNNNNNNNNNNNNNNNNNNNNNNNNNNNNNNNNNNNNNNNNNNNNNNNNNNNNNNNNNNNNNNNNNNNNNNNNNNNNNNNNNNNNNNNNNNNNNNNNNNNNNNNNNNNNNNNNNNNNNNNNNNNNNNNNNNNNNNNNNNNNNNNNNNNNNNNNNNNNNNNNNNNNNNNNNNNNNNNNNNNNNNNNNNNNNNNNNNNNNNNNNNNNNNNNNNNNNNNNNNNNNNNNNNNNNNNNNNNNNNNNNNNNNNNNNNNN…
>TaDHN12-B5	TTTCATACTTGCTTTTCATGGAAGTTCATACCAGGCTGTTGTCTCTCTCATTCATCTTGAATCTTGACAAATGCCATCCCGACAAGTTACAAGTCAGCTCAAATCTCGTCCGGAAACTTCAGCATAATGACAGTCCTGTTCTAGGCTCCTAGCTCAGATCACCGACCTCCTTTCCTCGATTACTTGTTCTCCTAACCAAAACTGAATGAAGTAACATGAGTCTTGCTTGTGGCTGGCCTACAACCGCACGCCCGCGACGGAGCTCCCATCGTGGTGACACCGCGCTGCGCACAAGCGACTAGCGCTGCCACAATCGAGGACGCCGCCGTGAAGACGAGCTCCGGACTATCACCAGCCGCCTGAGATCTCCCCATCAAAAGAGCAGCCGGCGAGGAGCAC…
>TaDHN12-D1	AGTCCAAATATGGGGCGGATAACGAGGCGCCTGGACACGCCCGCCACGTCGGACCATGCTCATGTTGGCCCATTCGACCCCACTTATATTCGTCTCCACCCTCTCGCCGGAGCAAACCCACTCCCCTCCGCCACCCGAGCAAACCCACTCCCCTCCGCCACGTCGGACCATGGCAGGCAGCGGATCGGACTCCGACCAGTCCGGATCCGTCGATTGGGGTGTCATCCCGTGTGGGTTGGAGGAGGCAATGGCAGTCCGCATTGCACTCCGCTGCTCCCGGGAGGACATCGTCCGGCCGACGGATGGATCCGTCCGCCGCAACGCCATAGCGTCGGCTCACCGGGCGCTCGGGTCCCCTGGTGCTGGATCCTCGCGGTCCCAGCCGGAACACTTGTCCTT…
>TaDHN12-D2	GATGGGCGATGGATTCAGGGAGACAAAGATCCTTCTTTTTCCCTGTTGGTATTATTTGCTGATGTTGTTCTTCTCCTTCCTCTGTGCTGATGCTGGTGGGAGATCCTGCTTTGTCCGGACGGATGGCCTGGTCGCCGTGCTGGACCTGTCGGATGACTCGAGTTCTCTTCCCTCCGGAAGGGACACTTTTCGCGGTACTCAAAGCCAAAGATGGCGACGGCTATTGCACGTGTGTTGGATTGATGTCCATGCCCTCTCAGCGCTGGTGTCAAGAAAAGAGGAAGCAACGTAGCGGCAATTGTACCATGGTCGAAGATGATGACCTGCTTGCGACTGGTTGCAGATCCTTCTGCTGCAGGGGTCTTCTCTCAAGATTCAGGGATGATGACACAGGGCTCC…
>TaDHN12-D3	GCGGGCTGCGGCGCTACGGACCGAAGGGGCGATGCAACGGCGGCGGGCAGGTTGGGGCGACGGCACGAAGACCTCGGGGCGGCGGCGGGGACCGCGGGCCGCGGCGCTACGAGCCGAAGGGACGGTGCAGCGGCGGAGCGTGGGTCGGTGCAATCGCGGGGACGGCGGCTGGGACCGTGTATCGCGGCACTACGGCCCGTAGGGGCGACGTAGCGGCGACGCACGAGTCAATGCAGCCGCGAGGAGAACCACGGGGCGGCGGCGCTGCGGCCCGACGGGGCGACGCAGCGGCAGCCTGTTGCTCGATCGGCGGAGGGGCGCGCTGAACTCGGGGACAATCTTCACGGGACCTGCGGAGGCGCGCGCAACTAACGGGTCAGGTTGGTCACGCGGCGTAGA…
>TaDHN12-D4	ACAACCGCCGTCGTGGAAACTACAAGCGGGCATAGTGAGCTACGACTGGTAGTCGCCATTACTACTACTGGCTACGATGGAGAAACAACNNNNNNNNNNNNNNNNNNNNNNNNNNNNNNNNNNNNNNNNNNNNNNNNNNNNNNNNNNNNNNNNNNNNNNNNNNNNNNNNNNNNNNNNNNNNNNNNNNNNNNNNNNNNNNNNNNNNNNNNNNNNNNNNNNNNNNNNNNNNNNNNNNNNNNNNNNNNNNNNNNNNNNNNNNNNNNNNNNNNNNNNNNNNNNNNNNNNNNNNNNNNNNNNNNNNNNNNNNNNNNNNNNNNNNNNNNNNNNNNNNNNNNGAGAGTATGACCTACAAGCTAATTTATTGGATCCAGCAACACGTTTTGCTACATAGGGGGGCAG…
>TaDHN12-D5	CACCACCCTGCGCCAACGCGGTCATGAGGCCCCCACGCCGTCCCACCACGGCACCGCGAAGTGAGGACAGCGCGGCGAAGAATCAGAGCCGGGACTAGGGAATCAGCACCGTCGGCACGCGGGAGGGCCCCACCTCCACCGTCAGCGACGGTAGCCGTTCGGACGCAATAGCAGGAGCACACCAGGCCCGTGGGCCCATAGGCCCGACCGAGCCCTCGTGGGCCCATAAGCTCCCGCCTTCGCGCTGCTTCCGGCACGCCATCGGCACCGACACCCCATATCCGAGCCGCTCCTCCTCACCGCACTGCAGACAACAAGGCCACGCCGGGGGGCAGGCCTGCTAGGACCCAGATGGGGCCTGCCGGGCCCAGATCTGGGCCGGGGGTGCGATGTCGGCCA…
>TaDHN13-A	TGGTGGGCACCTGTTTGTACGATGCAAAGAAGTGAAGAGGGTGTGGCGTGCAATGGGCATGGAAGCTGTGAGAAGCGACCTAGAAAGATACAATGCGGTTGGAGATGTCTTGGATCACCTATGGATGTTGAAAATGGAGGACAGAGTTCAGATCCTGCATTTCTGGTGGGAGTGGTGGAATGAGCGAAATAGGGCTAGGAAGAATGAGAAGAGAATGCGGCCAGGGGAGCTCGTGCATAGAACCAAACTTGCCACTACGGAATACTGGGATATTGTGGGCAAGCAGAAACAACAGAGCACAAAAGGGGCGTCCACATGGCTACCACCAGAGGACGGGACCCTTAAGTTCAATATCGATGAAGCGCATATGCCGGGAAGCGCCCACTCTGCCTGGGGAAT…
>TaDHN13-B	CCATAACGCAACATGGTGTTATGCAAGATTCCTTTTTTGAACATCATCATCGTTCAATTGAATGATGATGTGTAAGTACAAAGTATGACTAAAGATGTACTCCCTCTGTAAAGAAATATAAGAGCGTTTAGATCACTAAGTAGTGATCTAAACGCTCTTATACTTCTTTAAAGAGGGAGTACTATATGAAGATGCCAGCACGAAAGCCATTTTCACTCCTAAGATCTGGAGCAAATAAAACTAGTTTTCCAAATCAGTATGTAATCACATTTTTATCCACTAACCTCCTCAATCAAATGTAATGATTAAACAGGTGTGCAGAGACAACCCATGCATTGGCTACCTCTAGCTAGTTTGACAAGGAGGTCAAGCCTAACAGAACAATGATTAACTTTCTAC…
>TaDHN13-D	GATTGTTATATGGATGCTTGTTGTATATATATATGTGTTGGATATCTCATATGTGAAATAGTGACCTGAGATTAAGAAAAAACAATTATTATTTTTTTAAATGTTACTAATGGCGCACTTCTATGTGGTGCGCCATTAGTATACCAGATACTATACTAATGGCGCACCCTGGCCTATACTAATGGCGCACTGCTTGGTGCGCCATTAGTATACCAGATACTAATGGCGCACCAGCGGTGCGCCATTAGTAAAAAATACTAGTGGCGTGGTGCTAGTGGCGCACCAGTAGTGCGCCATTAGTAGGCAAAACTGATGCGCCACTAGTAAGCCTTTTTCTAGTAGTGACTTGTTGATCCAGTGGCAAGGCCTTCCAGAGGAGGATGCCACTCGGGAGCAGCT…

## Sheet: Table S7
Table S7. RT-PCR primers for the selected TaDHN genes.
Gene Name	Forward prime		Reverse primer
	Sequence	cds window	Sequence	cds window
TaDHN4-D1	ATGGAGTACCAGGGGCAGAC	1-20	ATCCCCTTCTTCCTCCTCCC	248-229
TaDHN7-B	GAGCACCCAGTCATACCtGG	15-34	CTGTCTTCACGTCACCGTCG	487-468
TaDHN8-D	GAGAACCAGGCACACATCGC	4-23	CTTCTTCTCGCCGATCaCG	495-477
TaDHN9-A	TCAAGGAGAAGCTCCCCGGT	53-72	CTCCTTCACCTTGTCCATGAGG	261-240
TaDHN12-B5	GTTGCCGGACATGGCGTAG	67-85	TGATGCCCTTCTTTTCGgCG	463-444
TaDHN13-A	AGAAGGGCGTCATGGcAAGC	32-51	CTTGTTCTCACCGGTcCTGT	330-311

## Sheet: Table S8
Table S8. Gene-specific primers for subcellular localization.
Gene Name	Forward prime	Reverse primer
	Sequence	Sequence
TaDHN7-A	TGAAACAGAAGCACCCGTCA	CAGTCACAAAGCCACAAGCC
TaDHN12-A1	GTCCCGGCCTCTCTTTATGG	CAATGGCTGCTGTACCATGC
